# Supplementary material for: Escape of surgical smoke particles, comparing conventional and valveless trocar systems
Source: Surg Endosc. 2023 Oct 4;37(11):8552–61. doi: 10.1007/s00464-023-10444-9 (PMC10615925; doi:10.1007/s00464-023-10444-9)
Supplement: Supplementary file 1 — Supplementary file1 (XLSX 10 KB) [file 464_2023_10444_MOESM1_ESM.xlsx]

## Sheet: Sheet1
Mode	Position [mm]	Velocity [mm/s]	Acceleration [mm/s^2]	Deceleration [mm/s^2]	Smooth [%]	Startcondition	Command	Next 1
RN	0	0.22	1	1	50	Ignore	GOFP1	2
RN	0.31	4.01	1	1	50	Ignore	GOFP1	3
RN	0.45	3.49	1	1	50	Ignore	GOFP1	4
RN	0.4	3.16	1	1	50	Ignore	GOFP1	5
RN	0.37	2.89	1	1	50	Ignore	GOFP1	6
RN	0.34	2.67	1	1	50	Ignore	GOFP1	7
RN	0.31	2.47	1	1	50	Ignore	GOFP1	8
RN	0.29	2.27	1	1	50	Ignore	GOFP1	9
RN	0.26	2.05	1	1	50	Ignore	GOFP1	10
RN	0.23	1.84	1	1	50	Ignore	GOFP1	11
RN	0.21	1.68	1	1	50	Ignore	GOFP1	12
RN	0.19	1.52	1	1	50	Ignore	GOFP1	13
RN	0.18	1.39	1	1	50	Ignore	GOFP1	14
RN	0.16	1.24	1	1	50	Ignore	GOFP1	15
RN	0.14	1.12	1	1	50	Ignore	GOFP1	16
RN	-0.02	3.81	1	1	50	Ignore	GOFP1	17
RN	-0.45	3.47	1	1	50	Ignore	GOFP1	18
RN	-0.41	3.13	1	1	50	Ignore	GOFP1	19
RN	-0.36	3.02	1	1	50	Ignore	GOFP1	20
RN	-0.36	2.89	1	1	50	Ignore	GOFP1	21
RN	-0.34	2.64	1	1	50	Ignore	GOFP1	22
RN	-0.31	2.45	1	1	50	Ignore	GOFP1	23
RN	-0.29	2.27	1	1	50	Ignore	GOFP1	24
RN	-0.26	2.04	1	1	50	Ignore	GOFP1	25
RN	-0.23	1.8	1	1	50	Ignore	GOFP1	26
RN	-0.2	1.54	1	1	50	Ignore	GOFP1	27
RN	-0.17	1.28	1	1	50	Ignore	GOFP1	28
RN	-0.14	1.03	1	1	50	Ignore	GOFP1	29
RN	-0.11	0.8	1	1	50	Ignore	GOFP1	30
RN	-0.08	0.53	1	1	50	Ignore	GOFP1	31
RN	-0.06	0.35	1	1	50	Ignore	GOFP1	32
RN	-0.02	0.11	1	1	50	Ignore	GOFP1	33
RN	-0.01	0.17	1	1	50	Ignore	GOFP1	34
RN	-0.03	0.12	1	1	50	Ignore	GOFP1	1
